# Supplementary material for: Genetic variation among mainland and island populations of a native perennial grass used in restoration
Source: AoB Plants. 2013 Dec 18;6:plt055. doi: 10.1093/aobpla/plt055 (PMC3966692; doi:10.1093/aobpla/plt055)
Supplement: Additional Information [file supp_plt055_plt055supp_table.xlsx]

## Sheet: Table S1
Table S1. Pairwise genetic distance (ΦPT) values among 21 Elymus glaucus populations. All comparisons are statistically significant at P < 0.0001 based on 9 999 permutations. See Table 2 for population descriptions.
	SR1	SR2	SR3	SR4	SC1	SC2	SC3	SC4	C1	C2	C3	C4	S1	S2	S3	S4	S5	V1	V2	V3
SR2	0.617208
SR3	0.59765	0.354393
SR4	0.479365	0.423574	0.382865
SC1	0.595839	0.528192	0.483394	0.455312
SC2	0.73765	0.69406	0.66333	0.607021	0.576667
SC3	0.735193	0.695705	0.645857	0.578974	0.61593	0.567825
SC4	0.61439	0.579406	0.547057	0.517086	0.492406	0.602467	0.56048
C1	0.673351	0.620022	0.581127	0.524609	0.507205	0.691291	0.681565	0.545635
C2	0.705222	0.658453	0.586322	0.519018	0.57314	0.702557	0.604763	0.609243	0.625023
C3	0.508971	0.548351	0.482081	0.399733	0.449837	0.577191	0.482356	0.464285	0.510348	0.399784
C4	0.633395	0.651549	0.614924	0.494798	0.565429	0.693352	0.632219	0.620017	0.562318	0.55222	0.342319
S1	0.679212	0.658374	0.657511	0.563775	0.627338	0.657283	0.64601	0.585309	0.64794	0.706326	0.512443	0.638455
S2	0.723904	0.710253	0.660691	0.593372	0.588437	0.762303	0.727773	0.670925	0.647676	0.64366	0.524146	0.618738	0.695509
S3	0.552525	0.547991	0.511725	0.499828	0.511532	0.636853	0.600542	0.514289	0.5544	0.600413	0.433743	0.557483	0.517753	0.540416
S4	0.776991	0.765131	0.737551	0.650666	0.723337	0.830824	0.816117	0.757971	0.755802	0.78086	0.625923	0.711163	0.747274	0.743643	0.51938
S5	0.522752	0.512885	0.466742	0.41883	0.43533	0.557697	0.50845	0.460066	0.449362	0.438428	0.356021	0.459768	0.474685	0.326026	0.321464	0.501964
V1	0.628073	0.614577	0.550667	0.470192	0.523159	0.679278	0.656554	0.587126	0.578035	0.607104	0.462343	0.515045	0.626821	0.597598	0.469021	0.691091	0.43661
V2	0.704443	0.718875	0.675789	0.59789	0.644844	0.777887	0.761272	0.667192	0.647841	0.711814	0.500734	0.621982	0.706844	0.725722	0.630566	0.826523	0.516628	0.645395
V3	0.719659	0.698033	0.65404	0.586214	0.622708	0.748895	0.706883	0.66129	0.63484	0.628634	0.526795	0.612481	0.69646	0.653729	0.609072	0.78615	0.481982	0.62075	0.711894
V4	0.73574	0.725856	0.684032	0.607854	0.668857	0.779598	0.740858	0.694294	0.673596	0.68715	0.558897	0.644523	0.720988	0.695698	0.638552	0.807698	0.525053	0.64353	0.740186	0.159017
